# Supplementary material for: Psychotropic Medication Informed Consent: A Cross-Specialty Role-Playing Skill Builder
Source: MedEdPORTAL. 2021 May 5;17:11152. doi: 10.15766/mep_2374-8265.11152 (PMC8096884; doi:10.15766/mep_2374-8265.11152)
Supplement: Supplementary file 1 — Student Instructions.docxVignettes.docxIC & Medication Study Card Instructions.docxFaculty Instructions.docxPeer & Supervisor Feedback Form.docxExample.mp4Essential Elements of Communication.pdfStudent Survey.docx [file mep_2374-8265.11152-s001.zip]

Archive with 9 entries (9 files):
- A. Student Instructions.docx
- B. Vignettes.docx
- C. IC & Medication Study Card Instructions.docx
- D. Faculty Instructions.docx
- E. Peer & Supervisor Feedback form.docx
- F. Example.mp4
- G. Essential Elements of Communication.pdf
- H. Student Survey.docx
- Educational_Summary_Report_11152.pdf
